# Supplementary material for: Inter-rater reliability of functional MRI data quality control assessments: A standardised protocol and practical guide using pyfMRIqc
Source: Front Neurosci. 2023 Feb 3;17:1070413. doi: 10.3389/fnins.2023.1070413 (PMC9936142; doi:10.3389/fnins.2023.1070413)
Supplement: Supplementary file 3 [file Data_Sheet_3.CSV]

Subject	Include	Uncertain	Exclude	Notes
sub-001	1
sub-002		1		Slice with SNR < 99 is mostly brainstem plus non-brain voxels, only a few cortical voxels. Three slices have marginal SNR
sub-003			1	More than 5 relative motion events > 0.5. Max absolute movement is marginal
sub-004	1			Slight change in signal between volumes 150, 151 and 152 for slices 3 and 5 but not problematic
sub-005	1
sub-006	1			Two slices with marginal SNR
sub-007	1			Multiple slices with SNR < 99, but mask indicates non-brain voxels included
sub-008	1
sub-009			1	Max absolute movement > 2
sub-010		1		Multiple slices with SNR < 99, but mask indicates non-brain voxels included. Motion around volume 105 proceeded by change in signal intensity
sub-011	1			Multiple slices with SNR < 99, but mask indicates non-brain voxels included
sub-012			1	More than 5 relative motion events > 0.5. Max absolute movement is marginal
sub-013			1	Many volumes with relative movement > 0.1. Motion events around volumes 65 and 205 appear to cause global decrease in signal
sub-014	1
sub-015	1			One slice with SNR < 99, but mask indicates voxels are either non-brain or brainstem.
sub-016		1		Motion coincides with decreases in global signal. Multiple slices with SNR < 99, but mask indicates non-brain voxels included
sub-017			1	More than 5 relative motion events > 0.5. Max absolute movement > 2
sub-018			1	Max absolute movement > 2
sub-019	1			Few slices with SNR < 99, but mask indicates voxels are mostly either non-brain or brainstem.
sub-020	1			Few slices with SNR < 99, but mask indicates voxels are mostly either non-brain or brainstem.
sub-021	1			Few slices with SNR < 99, but mask indicates voxels are mostly either non-brain or brainstem. High SSD and variance in cerebellum on slice 4
sub-022			1	Max absolute movement > 2
sub-023			1	Motion between vols 205 and 210 causing change in signal. Wrap-around effect in fMRI data
sub-024			1	Sudden decrease in global signal intensity around volume 60, several slices with sub-threshold/marginal SNR
sub-025
sub-026
sub-027
sub-028
sub-029
sub-030
sub-101	1
sub-102			1	Movement > voxel size. Max absolute movement > 2
sub-103	1
sub-104		1		Possible effects of motion still around volumes 120-130. Absolute motion is marginal
sub-105			1	More than 5 relative motion events > 0.5
sub-106			1	Multiple sudden changes in signal intensity (esp around vol 55) caused by motion and increased ssd
sub-107			1	Max absolute movement > 2
sub-108	1			Max absolute movement is marginal
sub-109	1
sub-110		1		Motion events between volumes 85-95 in around slice 20 still partially present
sub-111		1		Several peaks and troughs in normalised mean voxel intensity across the scan volume
sub-112	1			Slight pulse in signal intensitites around volumes 25-30, possibly due to motion
sub-113		1		Sudden decrease in signal intensity following motion event around volume 85
sub-114			1	EPI scan has unexpected number of volumes
sub-115			1	EPI scan has unexpected number of volumes
sub-116	1
sub-117
sub-118
sub-119
sub-120
sub-201		1		Bands in BINMEAN plot around volume 85-90, looks like it coincides with motion and a peak in SSD variance
sub-202	1			Large peak around volumes 65-75 is due to change in signal in brainstem
sub-203			1	Voxel resolution for T1 inconsistent. Enlarged right ventricle, may impair registration
sub-204	1
sub-205	1
sub-206	1
sub-207			1	More than 5 relative motion events > 0.5. Max absolute movement is marginal
sub-208			1	Two motion events around volumes 10 and 70 leading to decrease in global signal
sub-209	1
sub-210	1
sub-211	1
sub-212	1
sub-213	1			Slight peak around in SSD looks like its driven by brainstem/eye voxels
sub-214	1
sub-215	1
sub-216	1			Two motion events around volumes 140 but doesn�t seem to cause spike in variance of change in overal intensity
sub-217
sub-218
sub-219
sub-220
sub-301	1
sub-302	1
sub-303	1			Spike in SSD around volume 0 driven by brainstem
sub-304	1
sub-305	1
sub-306	1
sub-307	1			Spike in SSD between volumes 30-35 due to a little residual motion
sub-308	1			One slice with SNR < 99, but mask indicates voxels are non-brain
sub-309		1		Few superior slices possibly missing
sub-310	1			Spike in SSD around volume 155 appears to be driven by eyes
sub-311	1
sub-312		1		Few superior slices possibly missing
sub-313	1			Little residual motion between volumes 120-25, causing slight peak in SSD
sub-314
sub-315
sub-316
sub-401	1
sub-402	1
sub-403	1
sub-404	1
sub-405	1
sub-406	1
sub-407	1			Single slice with SNR < 99 is brainstem plus non-brain voxels
sub-408	1
sub-409			1	Peak in SSD between volumes 35-40 coincides with motion and change in signal in many voxels in BINMEAN image. High variance in many prefrontal voxels, where it looks like there may be some signal loss. Max absolute movement is marginal
sub-410	1			Slight peak in SSD around volume 40, conincides with motion, but also looks like eyes flair up in contrast
sub-411	1
sub-412	1			Slight pulse in signal intensitites around volumes 17-20, possibly due to motion
sub-413	1
sub-414	1
sub-415			1	Possible artefacts in cortex (around coordinates 59 57 15) that flickers alongside eyes
sub-416	1
sub-417	1
sub-418	1
sub-419	1			Slight peak in SSD around volume 55-60 possibly due to residual motion
sub-420
sub-421
sub-422
sub-423
sub-701	1
sub-702	1
sub-703			1	T1w image has ringing artefacts. Max absolute movement is marginal
sub-704	1
sub-705	1
sub-706			1	More than 5 relative motion events > 0.5
sub-707	1
sub-708	1			Slightly enlarged ventricles on T1 image
sub-709	1			Slightly enlarged ventricles on T1 image, peak in SSD coinciding with motion around volume 150, but looks like residual effects mostly in csf
sub-710			1	Unidentified source of strong banding in BINMEAN plot around volumes 25-40
sub-711	1
sub-712			1	Unidentified source of strong banding in BINMEAN plot, especially around volumes 140-180
sub-713	1
sub-714			1	More than 5 relative motion events > 0.5. Max absolute movement > 2
sub-715	1
sub-716			1	Global blurring in signal due to motion around volume 75
sub-717
sub-718
sub-719
sub-720
