# Supplementary material for: Inter-rater reliability of functional MRI data quality control assessments: A standardised protocol and practical guide using pyfMRIqc
Source: Front Neurosci. 2023 Feb 3;17:1070413. doi: 10.3389/fnins.2023.1070413 (PMC9936142; doi:10.3389/fnins.2023.1070413)
Supplement: Supplementary file 4 [file Data_Sheet_4.CSV]

Subject	Include	Uncertain	Exclude	Notes
sub-001	1			Small head-nod around slice 34-36 causing large change in signal intensity in some voxels in slice 7. Evident in raw data but corrected for in motion-corrected.
sub-002	1			Poor SNR in the lowest slices, but good SNR across cortex
sub-003			1	Excessive motion, striping caused by motion, skull wrapping on functional scan
sub-004	1
sub-005	1
sub-006	1
sub-007	1
sub-008	1
sub-009			1	Excessive motion
sub-010		1		Motion (causing striping around volume 106)
sub-011	1			Wrapping on functional scan overlaps at front of the brain (but only affects a few voxels)
sub-012			1	Excessive motion
sub-013			1	Excessive motion
sub-014	1
sub-015	1
sub-016		1		2 large signal spikes (causing subsequent dropout), 2 smaller signal spikes. Everything else looks good.
sub-017			1	Excessive motion (38 relative movements >0.5mm)
sub-018			1	Excessive motion (max absolute movement = 2.3
sub-019
sub-020
sub-021
sub-022
sub-023
sub-024
sub-025	1			Motion around 180-185 does not cause signal dropout
sub-026			1	Excessive motion (10 relative movements >0.5mm)
sub-027			1	Excessive motion (6 relative movements >0.5mm)
sub-028	1			Wrapping on functional scan does not overlap brain
sub-029			1	Excessive motion (10 relative movements >0.5mm)
sub-030	1			Poor SNR outside cortex
sub-101	1
sub-102		1		1 huge movement at the end (volume 154). Could this be cropped volume-wise?
sub-103	1
sub-104	1			Signal change looks like it's caused by eyemovemtn, although the slice numbers don't match up as expected
sub-105			1	Excessive motion (7 relative movements >0.5mm)
sub-106		1		Bordeline motion issues. Peaks likely caused by eyes based on slice location and visual inspection.
sub-107			1	Excessive motion (max absolute movement = 2.2)
sub-108	1			Small head-nod around slice 102-104
sub-109	1			Lovely blood vessels on T1
sub-110	1			Peaks caused by eye movment
sub-111	1
sub-112	1
sub-113
sub-114
sub-115
sub-116
sub-117	1
sub-118			1	Excessive motion (6 relative movements >0.5mm + max absolute movement = 2.0044)
sub-119		1		Motion around volume 20 causes global signal drop. Additional motion 107-108
sub-120	1
sub-201	1
sub-202	1
sub-203		1		Enlarged right ventricle. Motion at volume 89 is actually small, large signal change is result of ventricle.
sub-204	1			Signal spikes at 104 outside of cortex
sub-205	1			Signal spikes outside of cortex
sub-206	1
sub-207			1	Excessive motion (11 relative movements >0.5mm) + two huge signal spikes
sub-208		1		Two periods of movement causing global signal dropout
sub-209	1
sub-210	1
sub-211	1
sub-212	1
sub-213
sub-214
sub-215
sub-216
sub-217	1
sub-218	1			Signal spikes outside of cortex
sub-219	1			Signal spikes outside of cortex
sub-220	1			Signal spikes outside of cortex
sub-301	1			Signal spikes outside of cortex
sub-302	1
sub-303	1
sub-304	1
sub-305	1
sub-306	1
sub-307	1			Constant small motion
sub-308	1			Slice SNR at borderline between brain and skull
sub-309	1
sub-310	1
sub-311
sub-312
sub-313
sub-314			1	Artefact on slice 23 of functional scan + multiple movements causing subsequent global signal dropout and affecting cortex
sub-315		1		Abnormality (high intensity voxels on T1 (155x132x121) with weird signal blackspot on functional (31x91x52)
sub-316	1
sub-401	1
sub-402	1			Signal spikes due to eye movement
sub-403	1
sub-404	1			Signal spikes due to eye movement
sub-405		1		Possible pathology? Wouldn't impair registration, but exclude based on participant eligibility for study
sub-406	1
sub-407	1			Poor slice-wise SNR in brainstem
sub-408	1			Signal spikes due to eye movement
sub-409			1	Two large spikes - volumes 38 and 121
sub-410	1			Spikes caused by eye moment
sub-411	1
sub-412	1
sub-413	1
sub-414	1
sub-415	1			Spikes caused by eye moment
sub-416
sub-417
sub-418
sub-419
sub-420	1			Poor SNR in brainstem. Manual inspection of functional scan at signal spikes doesn't appear problematic
sub-421	1
sub-422		1		Would exclude if being conservative
sub-423	1			Poor SNR in brainstem
sub-701	1			Poor SNR in brainstem
sub-702	1
sub-703		1		Would exclude if being conservative
sub-704	1
sub-705	1			Poor SNR in brainstem. Squished left cerebellum (CSF).
sub-706			1	Excessive motion: 12 relative movements >0.5. Manifests as poor quality data in pyfmriqc plots
sub-707	1			Visual inspection of functional run does not suggest spikes are problematic. Apparent square signal dropout around slice 26 is non-pathological anatomy, and not sufficient to cause problems with registration.
sub-708	1			Poor SNR in brainstem. Movement is eye movement.
sub-709			1	Two large spikes leading to global signal reduction. Affects cortex
sub-710	1			Poor SNR in brainstem. Visual inspection of functional run does not suggest spikes are problematic.
sub-711			1	Weird dots around skull (demetalling fail??), but does not affect bet or func. Possible (low-level) striping on functional scan, and multiple signal spikes resulting in global signal reduction. Each one on its own I might accept, but all together is too much
sub-712	1
sub-713
sub-714
sub-715
sub-716
sub-717		1		Enlarged left ventricle, but insufficient to prevent registration. Signal blackspots within ventricles. Spike is right at the end of the run. Could the last 2 volumes be cut? Also unlikely to have substantial effect on the analysis
sub-718			1	Good data up until volume 150. Spike around 150 shows concerning effects in carpet plot
sub-719	1
sub-720	1			Poor SNR outside cortex
