# Supplementary material for: Inter-rater reliability of functional MRI data quality control assessments: A standardised protocol and practical guide using pyfMRIqc
Source: Front Neurosci. 2023 Feb 3;17:1070413. doi: 10.3389/fnins.2023.1070413 (PMC9936142; doi:10.3389/fnins.2023.1070413)
Supplement: Supplementary file 5 [file Data_Sheet_5.CSV]

Subject	Include	Uncertain	Exclude	Notes
sub-001	1			One volume with high motion, but not exceeding threshold
sub-002	1			Absolute motion has linear drift
sub-003			1	9 relative movements > .05 mm
sub-004	1
sub-005	1
sub-006	1			Slice TSNR is a little low in some cases
sub-007	1			Several slices with slice-wise TSNR <99, but outside brain
sub-008	1
sub-009	1			Fails on motion
sub-010	1			SLice wise SNR is marginal in some brain slices
sub-011			1	Many slices below SNR threshold. Also many in marginal range
sub-012			1	Many relative motions >.5mm
sub-013
sub-014
sub-015
sub-016
sub-017
sub-018
sub-019	1
sub-020			1	Several slices below SNR threshold
sub-021	1
sub-022			1	Exclude based on 5 movements > .5mm
sub-023	1
sub-024			1	Combination of movements >.5 and many slices with SNR below or in marginal range
sub-025	1
sub-026			1	Relative motions over .5
sub-027			1	Relative motions over .5
sub-028	1
sub-029			1	Relative motions over .5
sub-030	1
sub-101	1
sub-102			1	Combination of movement over voxelsize and several above .5
sub-103	1
sub-104	1
sub-105			1	Motions over .5mm. Profound effect on SSD
sub-106		1		There are large motions over .5mm, no other visible problems in report. Structural image is low quality
sub-107			1	Motions over .5mm
sub-108	1
sub-109
sub-110
sub-111
sub-112
sub-113	1			One quite influential large movement
sub-114	1			One quite influential large movement
sub-115			1	One massive movement > voxelsize
sub-116	1
sub-117	1
sub-118			1	>5 Motions over .5mm
sub-119			1	>5 Motions over .5mm
sub-120	1
sub-201	1
sub-202	1
sub-203	1
sub-204	1
sub-205	1
sub-206	1
sub-207			1	Two huge, influential movements and 11 >.5mm
sub-208	1			1 large influential movement. Only one >.5 mm and none greater than voxel size
sub-209
sub-210
sub-211
sub-212
sub-213	1			No obvious problems - but the output of the "Mean voxel time course of bins with equal number of voxels plot" is irregular
sub-214	1			No obvious problems - but the output of the "Mean voxel time course of bins with equal number of voxels plot" is irregular
sub-215	1
sub-216	1
sub-217	1
sub-218	1
sub-219	1
sub-220	1
sub-301	1
sub-302	1
sub-303	1
sub-304	1
sub-305			1	Small portion of frontal lobe missing in structural image
sub-306	1
sub-307	1
sub-308
sub-309
sub-310
sub-311	1
sub-312	1
sub-313	1
sub-314	1
sub-315	1
sub-316	1
sub-401	1
sub-402	1
sub-403	1
sub-404	1
sub-405	1
sub-406	1
sub-407	1
sub-408	1
sub-409	1
sub-410	1
sub-411	1
sub-412
sub-413
sub-414
sub-415
sub-416	1			Strange artefact in structural volume. Appears outside of brain - possibly the volume has been de-faced
sub-417	1
sub-418	1
sub-419	1
sub-420	1
sub-421	1
sub-422	1			Large Max absolute Movement 1.5mm
sub-423	1
sub-701	1
sub-702	1
sub-703			1	3 relative movements > .5 mm. Very influential effects on timecourse. Some slices with marginal SNR
sub-704	1
sub-705		1		Some slices have marginal SNR. Defacing procedure invades some of the skull and possibly brain tissue
sub-706			1	Lots of movement >0.5 mm
sub-707	1
sub-708		1		Lots of slices with marginal SNR
sub-709
sub-710
sub-711
sub-712
sub-713	1
sub-714			1	Lots of movements >.5 mm
sub-715	1
sub-716	1			Some slices have marginal SNR
sub-717	1
sub-718	1
sub-719			1	structural image low quality
sub-720	1
