# Supplementary material for: Inter-rater reliability of functional MRI data quality control assessments: A standardised protocol and practical guide using pyfMRIqc
Source: Front Neurosci. 2023 Feb 3;17:1070413. doi: 10.3389/fnins.2023.1070413 (PMC9936142; doi:10.3389/fnins.2023.1070413)
Supplement: Supplementary file 6 [file Data_Sheet_6.CSV]

Subject	Include	Uncertain	Exclude	Notes
sub-001	1			anat good, func nii looks good, no notes file, movement ok, 242 vols (all quant checks good), motion at vol 35 not fully correction with motion correction but will accept.
sub-002	1			anat good, quite a lot of motion in func but max values acceptable, min SNR is for the very end slice so will accept - still a bit of motion after correction - will accept for now
sub-003			1	exclude on the basis of motion >5 movements >.5mm - actually moved fewer times than 002 so still considering 002
sub-004	1			bit of motion in func but not above our thresholds - quite a lot of eye-based signal change around volume 125 - motion correction did an okay job (not perfect) - motion worse than 002, also Mean voxel time course of bins shows some signal issues after motion
sub-005	1
sub-006	1
sub-007
sub-008
sub-009
sub-010
sub-011
sub-012
sub-013			1	moved the whole scan - 133 movements >.1mm - motion correction did not help
sub-014	1			>44 movements >.1mm but motion correction worked quite well
sub-015	1			min SNR is 79 but was end slice, couple of volumes with hyperintensities in mean voxel time course, raw data looks okay
sub-016		1		poor SNR for 5 to 6 slices on end, mean voxel time course shows some hyperintense volumes - these are due to signal outside of the brain - would argue that this is also what the SNR is about
sub-017			1	excluding on motion (38 movements >.5mm, max absolute motion 6mm)
sub-018			1	max absolute motion 2.3mm (quite large), results in large hyperintensity in mean voxel time course. Motion correction caused a crazy amount of smoothing
sub-019	1			max absolute movement 1.87mm, low SNR for end 3 slices
sub-020	1			poor SNR end 4 slices, motion corrected data look good
sub-021			1	108 movements >.1mm, SNR low for end 5 to 7 slices, a lot of aliasing in bottom 8 slices
sub-022			1	hypointensity in mean voxel time course, low SNR in 6 to 9 end slices, 130 movements >.1mm and 5>.5mm, max absolute movement >2mm
sub-023	1			low SNR only on end slice, movement not too bad
sub-024			1	low SNR in first 5-9 slices, 290 relative movements >.1mm (3*>.5mm), high variance in voxel intensity across whole brain, still heaps of movement in motion corrected func
sub-025	1			low SNR in first 4-8 slices, 115 relative movements >.1 none >.5mm, motion correction did a good job - in theory should exclude because of SNR but I would be tempted not to.
sub-026			1	exclude based on 10 relative movements >.5mm
sub-027			1	exclude based on 6 relative movements >.5mm
sub-028	1			bit of wrap around in functional image (could be fixed with postprocessing), 133 relative movements >.1mm but none >.5mm, still quite a lot of movement after motion correction but will include anyway
sub-029			1	exclude based on 10 relative movements >.5mm
sub-030	1
sub-101	1
sub-102			1	1 relative movement > voxel size at end of scan
sub-103	1
sub-104	1			max absolute movement 1.57mm, SNR good,
sub-105
sub-106
sub-107
sub-108
sub-109	1
sub-110	1
sub-111	1			ringing in anatomical image but registration should be okay
sub-112	1
sub-113	1
sub-114	1
sub-115			1	1 relative movement > voxel size at start of scan
sub-116	1
sub-117	1
sub-118			1	different voxel size and 6 relative movements >.5mm
sub-119		1		motion parameters don't exceed thresholds we set but 5 relative movements > .5mm and still quite a bit of motion after motion correction
sub-120	1			max absolute movement 1.66mm
sub-201	1
sub-202	1
sub-203	1
sub-204	1
sub-205
sub-206
sub-207
sub-208
sub-209	1
sub-210		1		bad signal loss in frontal cortex
sub-211	1
sub-212	1
sub-213	1
sub-214	1
sub-215	1
sub-216	1
sub-217	1
sub-218	1			max absolute movement 1.5mm but image looks okay
sub-219	1
sub-220	1
sub-301	1
sub-302	1
sub-303	1
sub-304	1
sub-305
sub-306
sub-307
sub-308	1
sub-309	1
sub-310	1
sub-311	1
sub-312	1
sub-313	1
sub-314			1	aliasing in middle slices - similar to that seen from eye movement with multiband
sub-315		1		similar aliasing between temporal and frontal cortices
sub-316	1
sub-401	1
sub-402	1
sub-403	1
sub-404		1		a bit of aliasing from the eye but not too bad
sub-405		1		aliasing obvious in sum of squared scaled difference over time figure and fun image
sub-406	1
sub-407	1
sub-408
sub-409
sub-410
sub-411
sub-412	1
sub-413	1
sub-414	1
sub-415			1	aliasing obvious in sum of squared scaled difference over time figure
sub-416		1		poor contrast in lower slices
sub-417	1
sub-418	1
sub-419	1
sub-420	1
sub-421	1
sub-422	1			max absolute movement 1.51mm
sub-423		1		bit of aliasing from the eyes
sub-701	1			104 movements >.1mm
sub-702	1
sub-703				188 movements>.1, 3 above .5, max absolute 1.79, ringing in anatomical, motion correction looked okay - even if a littleblurry
sub-704	1
sub-705
sub-706
sub-707
sub-708
sub-709	1
sub-710	1
sub-711	1
sub-712			1	large signal changes in mean voxel time course figure, 104 movements >.1mm, even motion corrected data are messy
sub-713		1		still a fair amount of motion even after motion correction - identified visually
sub-714			1	22 movments >.5mm
sub-715			1	106 movements >.1mm, still a lot of motion even after motion correction
sub-716			1	115 movements >.1 and 2 >.5mm, a lot of motion even after motion correction - visual inspection
sub-717	1
sub-718	1
sub-719			1	lesion in left ventricle
sub-720	1			looks like there is something in the ventricles but doesn't seem to be affecting the data
