# Supplementary material for: Inter-rater reliability of functional MRI data quality control assessments: A standardised protocol and practical guide using pyfMRIqc
Source: Front Neurosci. 2023 Feb 3;17:1070413. doi: 10.3389/fnins.2023.1070413 (PMC9936142; doi:10.3389/fnins.2023.1070413)
Supplement: Supplementary file 7 [file Table_1.CSV]

Subject	Majority_qc_decision
sub-001	I
sub-002	I
sub-003	E
sub-004	I
sub-005	I
sub-006	I
sub-007	I
sub-008	I
sub-009	E
sub-010	U
sub-011	I
sub-012	E
sub-013	E
sub-014	I
sub-015	I
sub-016	U
sub-017	E
sub-018	E
sub-019	I
sub-020	I
sub-021	I
sub-022	E
sub-023	I
sub-024	E
sub-025	I
sub-026	E
sub-027	E
sub-028	I
sub-029	E
sub-030	I
sub-101	I
sub-102	E
sub-103	I
sub-104	I
sub-105	E
sub-106	U
sub-107	E
sub-108	I
sub-109	I
sub-110	I
sub-111	I
sub-112	I
sub-113	I
sub-114	I
sub-115	E
sub-116	I
sub-117	I
sub-118	E
sub-119	U
sub-120	I
sub-201	I
sub-202	I
sub-203	I
sub-204	I
sub-205	I
sub-206	I
sub-207	E
sub-208	no_majority
sub-209	I
sub-210	I
sub-211	I
sub-212	I
sub-213	I
sub-214	I
sub-215	I
sub-216	I
sub-217	I
sub-218	I
sub-219	I
sub-220	I
sub-301	I
sub-302	I
sub-303	I
sub-304	I
sub-305	I
sub-306	I
sub-307	I
sub-308	I
sub-309	I
sub-310	I
sub-311	I
sub-312	I
sub-313	I
sub-314	E
sub-315	U
sub-316	I
sub-401	I
sub-402	I
sub-403	I
sub-404	I
sub-405	no_majority
sub-406	I
sub-407	I
sub-408	I
sub-409	E
sub-410	I
sub-411	I
sub-412	I
sub-413	I
sub-414	I
sub-415	E
sub-416	I
sub-417	I
sub-418	I
sub-419	I
sub-420	I
sub-421	I
sub-422	I
sub-423	I
sub-701	I
sub-702	I
sub-703	E
sub-704	I
sub-705	I
sub-706	E
sub-707	I
sub-708	I
sub-709	I
sub-710	I
sub-711	I
sub-712	E
sub-713	I
sub-714	E
sub-715	I
sub-716	E
sub-717	I
sub-718	I
sub-719	E
sub-720	I
